# Supplementary material for: Development of a Novel Method to Detect AAV Vector Integration
Source: Viruses. 2026 Mar 3;18(3):315. doi: 10.3390/v18030315 (PMC13030484; doi:10.3390/v18030315)
Supplement: Supplementary file 1 [file viruses-18-00315-s001.zip]

Archive with 1 entries (1 files):
- viruses-4091771-supplementary.pdf
